# Supplementary material for: An Adhesive Hydrogel Technology for Enhanced Cartilage Repair: A Preliminary Proof of Concept
Source: Gels. 2024 Oct 14;10(10):657. doi: 10.3390/gels10100657 (PMC11507104; doi:10.3390/gels10100657)
Supplement: Supplementary file 1 [file gels-10-00657-s001.zip]

Archive with 1 entries (1 files):
- gels-3233492-supplementary.pdf
